# Supplementary material for: Comparative evaluation of CD34 immunohistochemistry and hematoxylin and eosin staining for detection of lymphovascular emboli in oral squamous cell carcinoma: a retrospective cross-sectional study in a developing country
Source: Discov Oncol. 2025 Sep 30;16:1793. doi: 10.1007/s12672-025-03633-6 (PMC12484456; doi:10.1007/s12672-025-03633-6)
Supplement: Supplementary file 1 — Supplementary Material 1 [file 12672_2025_3633_MOESM1_ESM.xlsx]

## Sheet: Master Chart
S. No.	age	sex	location of tumor- buccal mucosa	location of tumor-alveolus	location of tumor-tongue	histological type/ Grade	T size (cm)	WPOI	nodal status	LVE (H & E)	LVE (CD34)	DOI (cm)	TNM
1	51	F		Left lower GB sulcus		WDSCC	0.8	2	N	N	N	0.4	PT1N0Mx
2	44	M		Left lower GB sulcus		WDSCC	0.8	5	P ENE+	N	N	0.6	PT2N3bMx
3	33	F	Left RMT			MDSCC	0.9	4	P ENE-	P	P	1.6	PT3N2bMx
4	57	F		Left lower GB sulcus		WDSCC	1.1	3	N	N	N	0.9	PT2N0Mx
5	47	M			Right lateral border of tongue	WDSCC	1.1	4	P ENE-	N	N	1.4	PT3N0Mx
6	45	M		Left lower GB Sulcus and RMT		WDSCC	1.1	4	P ENE-	P	P	0.3	PT3N1Mx
7	68	F			Right lateral border of tongue	WDSCC	1.2	3	N	N	N	0.8	PT2N0Mx
8	45	M		Left lower GB sulcus		MDSCC	1.2	4	P ENE+	P	P	1.3	PT3N3bMx
9	56	F			Left lateral border of tongue	WDSCC	1.2	4	N	N	N	0.7	PT2N0Mx
10	77	M		Left lower RMT		MDSCC	1.3	3	P ENE-	P	P	1.2	PT3N2bMx
11	61	F		Left lower GB sulcus		WDSCC	1.3	4	P ENE-	P	P	1.6	PT3N2bMx
12	55	M		Right lower GB sulcus		MDSCC	1.4	3	P ENE-	N	P	1.6	PT4N2bMx
13	50	F	Left buccal mucosa			MDSCC	1.4	4	N	N	N	0.9	PT2N0Mx
14	63	M		Right lower GB sulcus		MDSCC	1.4	4	P ENE-	P	P	1.4	PT3N2bMx
15	63	M		Right lower GB sulcus		MDSCC	1.5	4	P ENE-	N	N	1.6	PT3N2bMx
16	60	M	Right buccal mucosa			MDSCC	1.5	3	P ENE-	N	N	1.4	PT3N2bMx
17	46	M	Left buccal mucosa			WDSCC	1.6	4	P ENE-	N	N	1.6	PT3N2bMx
18	65	F	Right buccal mucosa			MDSCC	1.6	4	P ENE-	P	P	1.4	PT3N2bMx
19	40	F		Right lower GB sulcus		WDSCC	1.6	3	N	N	N	0.4	PT1N0Mx
20	60	M	Right buccal mucosa			WDSCC	1.6	3	N	N	N	0.3	PT1N0Mx
21	46	M	Left buccal mucosa			WDSCC	1.6	2	N	N	N	0.9	PT3N0Mx
22	40	F	Right buccal mucosa			WDSCC	1.8	2	N	N	N	0.2	PT1N0Mx
23	46	M	Right buccal mucosa			WDSCC	1.8	3	P ENE-	N	N	0.6	PT2N2BMx
24	41	F		Right lower GB sulcus		WDSCC	1.8	3	P ENE-	N	N	0.6	PT2N2aMx
25	42	M		Right lower GB sulcus		MDSCC	1.8	3	P ENE-	N	N	1.2	PT3N1Mx
26	49	M	Right buccal mucosa			MDSCC	1.8	2	N	N	N	0.6	PT2N0Mx
27	58	M		Left upper GB sulcus		WDSCC	1.9	2	N	N	N	0.9	PT1N0Mx
28	57	F			Right lateral border of tongue	MDSCC	1.9	3	N	N	N	0.4	PT1N0Mx
29	61	F	Left buccal mucosa			PDSCC	1.9	4	P ENE+	P	P	1.8	PT3N3bMx
30	74	M		Right lower GB sulcus		MDSCC	1.9	3	P ENE-	N	N	1.3	PT3N2bMx
31	57	F		Left lower alveolus		WDSCC	2	3	P ENE-	N	N	1.4	PT3N2bMx
32	57	F		Left lower alveolus		WDSCC	2	4	P ENE-	P	P	2.1	PT4aN2bMx
33	65	M		Right upper GB sulcus		WDSCC	2.1	3	P ENE-	N	N	1.8	PT4aN3bMx
34	50	F			Left lateral border of tongue	MDSCC	2.1	3	N	N	N	0.7	PT2N0Mx
35	42	M	Right buccal mucosa			WDSCC	2.2	3	P ENE-	N	N	0.9	PT2N2bMx
36	40	F	Right buccal mucosa + RMT			MDSCC	2.2	4	N	P	P	0.9	PT4aN0Mx
37	31	M	Right buccal mucosa			WDSCC	2.2	3	P ENE-	N	N	1.4	PT3N2bMx
38	74	M		Right lower GB sulcus		WDSCC	2.2	3	N	N	N	2	PT2N0Mx
39	45	M			Left lateral border of tongue	WDSCC	2.2	3	P ENE-	N	N	0.8	PT2N1Mx
40	41	F		Right lower GB sulcus		MDSCC	2.3	3	P ENE-	N	N	1.4	PT3N1Mx
41	49	M	Right buccal mucosa			MDSCC	2.3	4	P ENE-	P	P	1.8	PT3N2bMx
42	50	F	Left buccal mucosa			WDSCC	2.3	3	P ENE-	N	N	0.8	PT2N2aMx
43	72	F		Right lower GB sulcus		WDSCC	2.3	3	P ENE-	N	N	1.1	PT3N2bMx
44	40	M	Left buccal mucosa			WDSCC	2.4	4	N	N	N	1.8	PT3N0Mx
45	65	M		Right upper GB sulcus		WDSCC	2.4	3	N	N	N	0.4	PT1N0Mx
46	48	F			Right lateral border of tongue	WDSCC	2.4	3	N	N	N	0.4	PT1N0Mx
47	52	M	Right buccal mucosa			WDSCC	2.5	3	P ENE-	N	N	1.2	PT3N2bMx
48	45	M			Left lateral border of tongue	WDSCC	2.5	3	P ENE-	N	N	0.9	PT2N1Mx
49	54	M			Right lateral border of tongue	WDSCC	2.5	3	N	N	N	0.6	PT2N0Mx
50	48	F			Left lateral border of tongue	MDSCC	2.5	3	P ENE-	N	N	0.8	PT2N2aMx
51	45	M	Right buccal mucosa			MDSCC	2.5	4	P ENE+	P	P	1.6	PT3N3bMx
52	45	M	Left buccal mucosa			MDSCC	2.5	3	N	N	N	0.8	PT2N0Mx
53	31	M		Left lower GB sulcus		WDSCC	2.5	3	P ENE-	N	N	1.4	PT3N2bMx
54	52	M		Right RMT region		WDSCC	2.6	4	P ENE-	P	P	1.8	PT3N2bMx
55	32	M			Right lateral border of tongue	MDSCC	2.6	3	P ENE-	N	N	0.6	PT2N2bMx
56	49	M			Right lateral border of tongue	PDSCC	2.6	4	P ENE-	P	P	1.3	PT3N2bMx
57	42	F	Left buccal mucosa			MDSCC	2.8	3	P ENE-	N	N	1.2	PT3N2bMx
58	61	M		Left lower GB sulcus		WDSCC	2.8	3	P ENE-	N	N	0.8	PT2N2aMx
59	63	M		Left lower GB sulcus		WDSCC	2.8	4	P ENE+	N	N	1.4	PT3N3bMx
60	28	M	Right buccal mucosa + RMT			MDSCC	3	4	P ENE-	P	P	2.6	PT4N2bMx
61	38	M		Right RMT		MDSCC	3	4	P ENE-	P	P	2.1	PT3N2bMx
62	46	M	Right buccal mucosa			MDSCC	3.1	4	P ENE-	P	P	1.6	PT3N2bMx
63	50	M	Left buccal mucosa			WDSCC	3.1	2	N	N	N	0.3	PT1N0Mx
64	53	F	Left buccal mucosa			MDSCC	3.1	3	N	N	N	0.8	PT2N0Mx
65	48	F	Left buccal mucosa			WDSCC	3.2	3	P ENE-	N	N	1.2	PT3N2bMx
66	50	M	Right buccal mucosa			WDSCC	3.2	3	N	N	N	0.8	PT2N0Mx
67	53	F	Right buccal mucosa + RMT			WDSCC	3.2	4	P ENE-	P	P	1.4	PT4N2bMx
68	38	M			Left lateral border of tongue	PDSCC	3.3	4	P ENE-	P	P	1.6	PT3N2bMx
69	40	M	Left buccal mucosa + RMT			WDSCC	3.3	4	P ENE-	N	N	1.2	PT3N2bMx
70	42	M		Right lower GB sulcus		WDSCC	3.3	3	P ENE-	N	N	0.9	PT3N2bMx
71	45	F	Right buccal mucosa			MDSCC	3.4	3	P ENE-	N	N	1.3	PT3N2bMx
72	36	M	Left buccal mucosa			WDSCC	3.4	3	N	N	N	0.9	PT2N0Mx
73	22	M		Right RMT		MDSCC	3.5	4	P ENE-	P	P	1.2	PT3N2bMx
74	42	M	Left buccal mucosa			MDSCC	3.5	3	P ENE-	N	N	1.1	PT3N2bMx
75	45	F	Right buccal mucosa			MDSCC	3.5	2	N	N	N	0.3	PT1N0Mx
76	47	F	Right buccal mucosa			MDSCC	3.5	3	N	N	N	0.4	PT1N0Mx
77	78	M			Left lateral border of tongue	MDSCC	3.5	3	N	N	N	0.8	PT2N0Mx
78	26	M	Left lower alveolus			MDSCC	3.6	4	N	N	N	0.6	PT2N0Mx
79	37	M	Right buccal mucosa			WDSCC	3.8	3	P ENE-	N	N	0.6	PT3N1Mx
80	44	M		Left lower GB sulcus		PDSCC	3.8	4	P ENE-	N	N	1.2	PT3N1Mx
81	55	F	Left buccal mucosa			WDSCC	3.8	3	P ENE-	N	N	1.8	PT3N2bMx
82	42	F	Right buccal mucosa			WDSCC	4.1	3	P ENE-	N	N	1.5	PT3N2bMx
83	36	M	Left buccal mucosa			MDSCC	4.2	3	N	N	N	0.4	PT1N0Mx
84	35	M			Right lateral border of tongue	WDSCC	4.2	3	P ENE-	N	N	1.2	PT3N2bMx
85	43	F	Left buccal mucosa			WDSCC	4.3	3	P ENE-	N	N	1.8	PT3N2bMx
86	65	M			Left lateral border of tongue	MDSCC	4.4	2	N	N	N	0.3	PT1N0Mx
87	62	F	Right buccal mucosa			WDSCC	4.5	3	P ENE-	N	N	1.2	PT3N2bMx
88	43	F	Left buccal mucosa			WDSCC	5	3	P ENE-	N	N	1.7	PT3N2bMx
89	70	F	Left buccal mucosa			WDSCC	5.1	4	P ENE-	N	N	1.4	PT3N2bMx
90	37	M	Right buccal mucosa			MDSCC	5.4	3	P ENE-	N	N	1.2	PT3N2bMx
91	68	F	Right lower alveolus			WDSCC	5	2	N	N	N	0.3	PT1N0Mx
92	37	M	Left buccal mucosa			WDSCC	5.2	2	N	N	N	0.8	PT2N0Mx
93	46	M	Left buccal mucosa			MDSCC	2.2	3	N	N	N	0.7	PT2N0Mx

## Sheet: Sheet1
1	3	2	1	2	2	1
1	3	3	1	2	2	1
2	3	2	1	2	2	1
2	2	2	1	2	2	1
3	2	2	1	2	2	1
3	3	2	1	2	2	1
1	3	4	2	1	1	1
1	3	2	1	2	2	1
1	3	3	1	2	2	1
1	2	3	1	2	2	1
2	3	3	1	2	2	1
2	3	3	1	2	2	1
2	2	3	1	2	2	1
3	2	3	1	2	2	1
1	2	2	1	2	2	2
2	3	3	1	2	2	2
2	2	4	1	2	2	2
1	3	3	2	2	2	2
1	3	3	2	2	2	2
2	2	3	2	2	2	2
2	3	3	2	2	2	2
1	3	5	3	2	2	2
1	3	4	1	2	2	2
2	2	3	1	2	2	2
2	2	3	1	2	2	2
1	3	3	1	2	2	2
2	2	3	1	2	2	2
2	2	3	1	2	2	2
2	3	3	1	2	2	2
2	2	3	1	2	2	2
3	3	2	1	2	2	2
2	3	3	2	2	2	2
2	3	3	2	2	2	2
2	2	3	2	2	2	2
2	3	3	2	2	2	2
1	3	3	1	2	2	2
1	2	4	1	2	2	2
1	3	2	1	2	2	2
1	3	2	1	2	2	2
2	2	4	1	1	1	2
2	3	3	1	2	2	2
2	3	3	2	2	2	2
2	3	3	2	2	2	2
2	3	3	2	2	2	2
2	3	3	2	2	2	3
2	2	3	2	2	2	3
1	2	3	2	1	1	3
1	2	3	2	2	2	3
2	3	3	2	2	2	3
2	2	3	2	2	2	3
2	3	3	2	2	2	3
2	3	4	2	2	2	3
2	2	4	2	1	1	3
2	1	4	2	2	2	3
3	3	3	2	2	2	3
3	3	3	2	2	2	3
3	2	3	2	2	2	3
1	2	3	2	2	2	3
2	1	4	2	1	1	3
2	2	3	2	2	2	3
1	2	4	3	1	1	3
1	3	4	2	2	2	3
1	2	4	2	1	1	3
1	2	3	2	2	2	3
1	2	4	2	1	1	3
1	3	3	2	2	2	3
2	3	3	2	2	2	3
2	2	3	2	2	2	3
2	3	3	2	2	2	3
2	3	4	2	1	1	3
3	3	4	2	2	2	3
2	3	4	3	2	2	3
3	3	3	2	2	2	3
1	2	4	2	1	1	3
1	3	4	2	1	1	3
1	2	3	2	2	1	3
1	2	4	2	2	2	3
1	3	4	2	2	2	3
2	2	4	2	1	1	3
2	1	4	2	1	1	3
2	2	4	3	1	1	3
3	3	3	2	2	2	3
2	3	4	1	2	2	3
2	3	3	2	2	2	3
2	2	4	2	1	1	3
2	3	4	2	1	1	3
2	3	3	2	2	2	3
3	3	3	2	2	2	3
1	1	4	3	1	1	3
2	3	3	1	2	2	3
1	3	4	2	1	1	3
2	2	4	2	1	1	3
2	2	4	2	1	1	3

## Sheet: Sheet2
6	7	1	0	14	42.8571	50	7.14286	0	15.0538
4	21	4	1	30	13.3333	70	13.3333	3.33333	32.2581
0	24	25	0	49	0	48.9796	51.0204	0	52.6882
10	52	30	1	93	10.7527	55.914	32.2581	1.07527	100

## Sheet: Sheet3
	Score 1	Score 2	Score 3	Score 4	Score 5
PDSCC	0	0	0	1	0
MDSCC	0	0.5405	0.5404	0.3784	0
WDSCC	0	0.6154	0.6154	0.2308	0.0192
	Score 1	Score 2	Score 3	Score 4	Score 5
≤2 cm	0	0.1563	0.4063	0.4063	0.0303
2.1-4 cm	0	0.04	0.64	0.32	0
>4 cm	0	0.2727	0.6364	0.0909	0
	Score 1	Score 2	Score 3	Score 4	Score 5
N	0	0.303	0.5455	0.1515	0
P ENE-	0	0	0.6182	0.3818	0
P ENE+	0	0	0	0.8	0.2
	Score 1	Score 2	Score 3	Score 4	Score 5
≤0.5 cm	0	0.4286	0.5	0.0714	0
0.51-1 cm	0	0.1333	0.7	0.1333	0.0333
>1 cm	0	0	0.4898	0.5102	0
